# Supplementary material for: Evaluation of Current and New Biomarkers in Severe Preeclampsia: A Microarray Approach Reveals the VSIG4 Gene as a Potential Blood Biomarker
Source: PLoS One. 2013 Dec 9;8(12):e82638. doi: 10.1371/journal.pone.0082638 (PMC3859491; doi:10.1371/journal.pone.0082638)
Supplement: Table S2 — Genes modulated in pre-eclampsia (severe or non severe, versus control women). List of the modulated genes in pre-eclampsia with probe IDs, gene symbols and fold-changes. (XLS) [file pone.0082638.s002.xls]

## Sheet: Feuille1
PROBE_ID	HGNC_SYMBOL	Fold Change Preeclampsia vs Control	Fold Change Severe Preeclampsia vs Control	Fold Change Severe vs Non Severe Preeclampsia
A_23_P202988	AASDHPPT	0.596704926437211	0.64674617804674	1.65357957404623
A_24_P942002	ACAP2	0.650482659449797	0.72936875024313	2.11511209011821
A_23_P377376	ACTR2	0.611522884375397	0.632006423891761	1.58632127119368
A_23_P79221	ACVR1	0.656382089291825	0.760133140626296	1.27955261193132
A_23_P250554	AGGF1	0.68838260541502	0.697153090951378	1.58073676217725
A_23_P70359	AGPAT4-IT1	1.65710139040849	1.59914337877698	0.890484798184821
A_23_P69810	AGPAT9	0.535676544983935	0.62754076228787	1.36283986736568
A_23_P3242	ANP32A	0.702330100583281	0.77921330227899	1.57839294184244
A_23_P318208	AP1G1	0.727374399478177	0.86954979564348	1.64784163490101
A_23_P77135	ATPBD4	0.506177875805141	0.518845403337161	1.44854386067481
A_23_P211047	BACH1	0.633190867880332	0.66725457049411	1.65215260506313
A_23_P429689	BOD1L	0.701669495961964	0.823791500398729	2.13952082037635
A_24_P882914	C10orf46	0.715146686787255	0.748150439119711	1.70776888200644
A_24_P389608	C10orf47	0.401443244782957	0.417403015336665	1.35196071050419
A_32_P214005	C11orf83	1.42718219336833	1.51589750229034	1.12818634209377
A_24_P383581	C19orf70	1.50223749769903	1.51859082747735	1.12838999728329
A_23_P324633	C9orf72	0.555478773900686	0.576518969542312	2.35385871894837
A_32_P220152	CAPRIN1	0.701462053526665	0.760818844416722	1.5877284896139
A_23_P133770	CCDC167	1.56792074552549	1.76059862216724	1.17527609382447
A_23_P110122	CCNG2	0.427936790970504	0.472025047146227	1.6683915608005
A_24_P174341	CCNT2	0.456396480167261	0.586425236117112	3.41038392112408
A_23_P6849	CCR1	0.439076508219107	0.398645459777523	0.658426347148342
A_23_P201758	CD46	0.460402496640986	0.520538229587414	2.9370747715845
A_23_P167767	CDC42SE2	0.651328791651723	0.679610321956807	1.36493285562143
A_24_P114617	CHMP2B	0.649524846620742	0.671845480281593	1.52210766227001
A_23_P254654	CLIC3	1.76610180457913	1.5394732123213	0.673796900923601
A_24_P12149	CLINT1	0.63022671368877	0.694066092496099	1.20297394974385
A_23_P157963	CNTLN	0.432236906160728	0.746558521543438	3.9999112263895
A_24_P296070	COG3	0.699215763990661	0.734216614530297	1.85393902863116
A_23_P115862	COMTD1	1.64649521390133	1.69658363923559	1.23044990087286
A_24_P53282	CPD	0.535227200959909	0.614753573644319	1.78330064995176
A_32_P225355	CPEB2	0.371317821879961	0.411932981954467	2.80770414950513
A_23_P44674	CRIP1	1.65489896447046	1.58749217102261	0.849749540051493
A_24_P56894	CRLF3	0.66236730512626	0.701888907862275	1.53581374183848
A_32_P121362	CTAGE5	0.696731245146389	0.818658052513313	2.3401055858074
A_24_P347704	CTCF	0.615142699967266	0.667703473849711	1.52143492916095
A_24_P140030	CUL3	0.69099574744424	0.714014759794854	1.72701956627537
A_23_P69826	DHX15	0.666941145027999	0.718170159758121	1.57034802551304
A_32_P189790	DKFZp779M0652	1.54012439614688	1.61069400005891	1.06777258174868
A_23_P18282	DLEC1	1.65202407994953	1.6639038686587	1.07389187061192
A_32_P19806	DNAH11	1.52612360289819	1.52697580120093	1.13333825316678
A_23_P166910	DNAJC13	0.657616414395963	0.686271488050265	1.44816106621474
A_24_P324886	DOCK4	0.444302337689062	0.481121549834719	1.44224282411301
A_23_P43988	DPYD	0.636088614532702	0.659151877918207	1.48354008730823
A_23_P135548	DPYD	0.629643969187746	0.675176351685431	1.42762162447554
A_23_P333498	EEPD1	0.585936622396735	0.618893763593262	1.28150259258092
A_24_P684119	EFHB	0.564058564635753	0.6576776890741	1.59942325704216
A_23_P104892	EIF4G2	0.689404264990419	0.757006821553889	1.51794835696263
A_24_P78590	ELF1	0.684357344894064	0.740842530034689	1.64671238127785
A_24_P256830	EXOC5	0.489867839864217	0.530559968080266	1.47315659097991
A_23_P58835	F2RL1	0.360275235097561	0.362493079300381	2.14452615330232
A_23_P397978	FAM115C	1.63160249243897	1.61469504462919	0.873286718016617
A_23_P302134	FLJ37453	1.62563049842185	1.55013780363566	0.909278533712574
A_23_P105862	FRY	0.579847033925139	0.607063669607639	1.11912398290184
A_23_P144384	GALNT7	0.627759481693389	0.700782392391932	1.5750325498253
A_23_P28485	GCA	0.536625427052685	0.672807618263747	1.8342579079126
A_24_P941441	GNA13	0.757705301081043	0.801482489306396	1.96752002081886
A_32_P47166	HBB	1.65323065986009	1.59896401406212	0.742357352078908
A_23_P47034	HHEX	0.679971689390647	0.736940961587017	1.54317260269347
A_23_P45851	HIAT1	0.639020410834914	0.657672136525118	1.58057037030881
A_23_P157784	HINT2	1.51993773831267	1.44968359195031	0.809963226368628
A_32_P162076	HP1BP3	0.566619933484531	0.697598508750655	1.28892487047862
A_24_P261929	IFI27L1	1.64806489456731	1.69913461999795	1.32280050139534
A_23_P140146	IFI27L2	1.54600643046412	1.57250942115269	1.03457962250772
A_24_P12539	KBTBD2	0.574287027688399	0.58742179001984	1.51621306364112
A_23_P371787	KIAA0247	0.600057007608485	0.69788165613606	1.31567959419924
A_23_P74467	KIAA0907	0.779035147985729	0.815397090265368	1.62773422875744
A_23_P134994	KIAA1432	0.629168810510908	0.71289785795584	1.62435286685533
A_32_P138617	KIAA2018	0.613010146708473	0.694917992229763	1.49502174003479
A_23_P50571	KIR2DL2	1.70479592743181	1.55082710013227	0.784255995604071
A_23_P502590	KIR2DS4	1.62618380782189	1.55174048609259	0.842843888798792
A_32_P44139	LGALS1	1.68349803644829	1.72517336859711	1.33765275023374
A_32_P22571	LOC100288675	0.389894776158966	0.424446347037188	1.88837027036749
A_32_P64038	LOC400590	1.57676720081249	1.56190072336218	0.917361983493925
A_32_P190049	LRRC58	0.563589387036943	0.640030702699191	1.48225040064946
A_23_P56422	LRRFIP1	0.611259937838417	0.699422336768656	1.73282298124327
A_23_P358555	LSMD1	1.46330296244922	1.51653593130333	1.36559492756353
A_23_P18490	MAEA	0.603739288850244	0.608581135830811	1.0619152922148
A_23_P20248	MAP2K1	0.566958285210067	0.773941704036838	1.66731351521975
A_24_P284523	MAP3K10	1.67685726134724	1.73921544942589	1.26357822327975
A_23_P145501	MED23	0.633704484385011	0.673778647105369	2.29019872847083
A_23_P156970	MEST	0.614225565261939	0.669791405110165	1.69235513844555
A_24_P226076	METAP1	0.636215195752006	0.733488343426613	1.50857804390191
A_23_P128940	METTL21D	0.598407743391163	0.628690809471907	2.49704488672731
A_23_P212061	MME	0.39471625886405	0.47357215530793	1.33440315135426
A_24_P260101	MME	0.514876009420604	0.581866215938575	1.21571757177681
A_23_P156739	MNF1	1.60209774361777	1.6241639472229	1.38309554560328
A_24_P109244	MON2	0.692359368935237	0.696265091109132	1.99486779963009
A_24_P371758	MRPL36	1.50537858679481	1.54727895144072	1.03567430960266
A_23_P250196	MTDH	0.57366121183556	0.638011349735197	1.44572543192238
A_24_P760130	MTDH	1.48203979076498	1.57788947008839	1.21737352830504
A_23_P62128	MTM1	0.615524434645895	0.663560114744899	1.57729034183326
A_23_P62133	MTM1	0.59103267483927	0.715215596263118	1.99269297012272
A_32_P162416	NA	1.58737117358201	1.91715272099086	1.40121797711553
A_32_P8971	NA	1.52996328005272	1.5372378568055	1.00953208643157
A_24_P921103	NA	0.600556029491521	0.662676459724907	1.41949951995248
A_32_P112546	NA	1.52419070930002	1.63662753792944	1.36586089492742
A_24_P541482	NA	0.69748887386521	0.745004174596415	2.0987139776652
A_32_P36005	NA	1.531174301303	1.53794590781888	1.00886454298358
A_24_P703830	NA	1.40350803360374	1.32897501872379	0.554680389392338
A_32_P214441	NA	1.7107425614072	1.52943130098328	0.814633850430209
A_32_P40611	NA	1.86152069205132	1.88866790383334	1.09011706964402
A_32_P172920	NA	1.60140638177465	1.69421114038542	1.3254092754442
A_32_P178099	NA	1.5832766585618	1.33834181465219	0.565879870786502
A_23_P300479	NA	1.59670584598335	1.36609487015526	0.628981355444206
A_23_P8541	NA	1.5040896687983	1.58176969410999	1.10595904401068
A_32_P16263	NA	1.56334251500423	1.45381689724666	0.867512667761225
A_32_P222060	NA	1.56076438683049	1.4756204950803	0.645853046902749
A_32_P83795	NA	1.51810798899293	1.49335282792939	0.915494872558255
A_24_P230877	NA	1.87212199617957	1.91614009199855	1.15023496543167
A_24_P63136	NA	0.581653588084386	0.610608381033274	1.15070241888842
A_23_P431981	NA	0.711173956024312	0.801239883763614	1.61495228064594
A_32_P159989	NA	2.06012941381532	2.02337341371478	0.964635127314035
A_32_P213615	NA	1.76434572014423	1.63680664050268	0.670173588540255
A_32_P158433	NA	1.88418347550432	1.64478246032639	0.664793305788641
A_24_P307395	NA	0.705659482824821	0.763275240002962	1.68089698949455
A_24_P110601	NA	1.89754953979637	1.83080262843476	0.916304131840446
A_32_P26422	NA	2.53581996943787	1.95148916341149	0.740534398345028
A_32_P24877	NA	1.68319754307526	1.88433274093806	1.301901703607
A_32_P49035	NA	1.55403408623384	1.50261997549084	0.890166518422872
A_32_P144238	NA	1.70121894086969	1.88324799526038	1.33070637418034
A_32_P12703	NA	1.75679884708098	1.81376465932888	1.22836012885733
A_32_P136575	NA	1.59266130139199	1.59851178537425	1.00736029633502
A_32_P118578	NA	1.45349971904239	1.316902207881	0.631887135338008
A_23_P413303	NA	0.474127078368015	0.504178788212888	2.0086592085046
A_32_P153456	NA	1.52088283405767	1.41686265650616	0.920900236723641
A_23_P134078	NA	0.674202626101613	0.758936021823049	2.09400507198618
A_32_P170759	NA	0.592453048726089	0.646578380947305	1.31180040273508
A_32_P218030	NA	1.74577136922786	1.56791119656594	0.754383861164093
A_24_P927569	NA	2.90203175025274	2.53738301500002	0.713308726867549
A_32_P29168	NA	1.56728415028418	1.53528657160806	0.959584931229902
A_23_P28397	NA	0.528204388669877	0.558114894167197	1.39434191231035
A_32_P173439	NA	1.62046303078006	1.53433993695301	0.65251625074838
A_32_P42104	NA	1.60494407817451	1.53823039999303	0.848675145720884
A_24_P273742	NA	0.528278573090301	0.53867380682375	1.03974232796865
A_24_P387839	NA	0.586210598262077	0.597012673649601	1.17881166871795
A_32_P207243	NA	1.83062432726233	1.85376303879832	1.01328402842052
A_24_P170927	NA	1.42051472708781	1.32334121590935	0.603990170958104
A_23_P21882	NA	1.84008075506056	1.70544649638479	0.822967398102117
A_24_P75979	NA	0.701200574585382	0.824321750915076	1.72079410906966
A_23_P305060	NAMPT	0.457141090102985	0.527669110880273	2.35055144397124
A_23_P81247	NDFIP1	0.60809345042978	0.625158444144294	1.30827940031295
A_24_P14434	NDUFB7	1.59029744801658	1.61727620512208	1.32027184728843
A_23_P129157	NEIL1	1.47143290845032	1.3789754308502	0.595998011418456
A_32_P75695	NOTCH2NL	0.530895021067248	0.610542396071783	2.05270280071879
A_24_P153511	OSBPL8	0.447941028318786	0.532820260539697	3.08303234153251
A_23_P121898	PARP8	0.716608317877721	0.742271745468974	1.57501696147876
A_23_P218863	PBRM1	0.694556944392786	0.81360206941053	2.35884655873067
A_23_P330727	PDDC1	1.51831546311381	1.6282726824256	1.18213958293452
A_23_P120345	PELI1	0.501349380862359	0.608650882929741	1.71984401909785
A_24_P179175	PHC3	0.546630696983379	0.560949773874377	2.77901304952123
A_23_P210969	PHF20	0.668821420746708	0.739414235998265	1.57702680914613
A_24_P931503	PHIP	0.400827843771776	0.472030530317597	9.27342392040144
A_24_P772103	PITPNC1	0.657076272343792	0.660379728420207	2.17825725152595
A_24_P123190	PLD1	0.33166178282393	0.34309827969274	1.71321715728403
A_23_P145074	PNRC1	0.644828290246187	0.666689562213329	1.14296012224056
A_23_P75516	PPFIA1	0.580261433393502	0.636991089567376	1.48797883059297
A_24_P315921	PPIEL	1.59483568484161	1.91535251705109	1.24294277008568
A_23_P398073	PPM1B	0.518034016177878	0.563380540618892	2.34914253005265
A_23_P391443	PPM1H	0.284520651303926	0.563739966251696	2.36866813947206
A_23_P63751	PRDX3	0.58672939496727	0.596913859932342	1.37156248987569
A_24_P944541	PREPL	0.622840474883347	0.63651179505339	2.22562007053912
A_23_P433753	PRKAR1A	0.466974917805434	0.52261451658328	2.01916748630769
A_24_P356592	PRKAR1A	0.490739775998792	0.530247444729414	2.66776896945357
A_24_P250922	PTGS2	0.433492322518127	0.607074384352424	2.00497458207013
A_32_P147189	PTMA	1.58939401288024	1.51541111545097	0.83026965453858
A_24_P252043	PTP4A1	0.573437132748335	0.636408388310246	3.11850424630793
A_23_P99027	PTPN11	0.641936192375994	0.704005372357314	1.39799795242791
A_23_P77145	RAB11A	0.490901528934568	0.542636306611404	1.54032238382691
A_24_P251351	RAB1A	0.633026620566638	0.673237758498225	1.81035841550887
A_23_P212545	RAB5A	0.732825170300279	0.799685467578074	1.64040861652995
A_23_P20463	RAD21	0.695341935678937	0.78521183758962	1.52371533744834
A_23_P390148	RALGPS1	0.689373075526004	0.76415157774034	1.68796405773542
A_23_P18939	RASA1	0.625805631585092	0.668752579109111	1.79899984747577
A_23_P66881	RGS9	1.94350378829716	1.85322792800049	0.872597560072147
A_32_P83915	RHOQ	0.647542360728678	0.728421593299276	1.20748638141525
A_23_P390172	RNASEL	0.679855982973356	0.726534624041102	1.72997148964813
A_23_P77160	RNF111	0.707074732487305	0.76501060953943	1.88438992289109
A_23_P55639	RPRD1A	0.451612955097649	0.563816812042106	2.42208017016979
A_23_P419795	SBF2	0.577935096077962	0.607203560274056	1.53432861849036
A_23_P140170	SEC23A	0.627281259070955	0.6797678757527	1.53742771897989
A_23_P69683	SEC24B	0.7059525227854	0.751204285219397	2.31136412695557
A_23_P159382	SEC24D	0.7073940365687	0.811797869804997	1.53365288164559
A_24_P106382	SENP6	0.657804677551861	0.660650772751905	1.04995136511616
A_23_P19673	SGK1	0.647428447882609	0.699533895780345	1.45756809929625
A_23_P347048	SGPP1	0.517110902266027	0.55220609852885	1.60204730245011
A_23_P374782	SH3KBP1	0.648463542409703	0.644892376718375	0.989016090985038
A_23_P157128	SKAP2	0.592585298484719	0.611326075539744	1.59462545534381
A_23_P98953	SLC15A4	0.636116750149859	0.652035723852766	1.3914626632317
A_23_P144188	SLC33A1	0.639404126549582	0.685613756667805	1.50406221951607
A_23_P255057	SLC35A5	0.553258329742672	0.615065575491398	1.65649981626369
A_23_P59988	SLC35G5	1.69293539312059	1.70367361411011	1.01272615255708
A_32_P147419	SMAP2	1.58882169995438	1.49940181406307	0.846675009349815
A_23_P206177	SNAP23	0.633687537794021	0.726012868193762	1.54211952703452
A_24_P98109	SNX10	0.614887335774657	0.680564186155367	1.74470894948434
A_23_P8513	SNX10	0.551341808808777	0.632070065254888	1.57496394788579
A_24_P216654	SOAT1	0.576810127097502	0.72909034531268	1.65358590028506
A_23_P145657	STAG3	2.04403685805309	2.30305762805292	2.15688234029202
A_23_P139143	STX3	0.484055191256289	0.639734394569287	1.47723891531517
A_23_P146479	SURF2	1.51712214483104	1.52148970157884	1.11236573105313
A_24_P940599	SYNCRIP	0.623979887291305	0.698013547641431	2.16392959679324
A_23_P324718	SYNJ1	0.492498878758241	0.567281938778678	2.16595196005166
A_23_P43248	TAF2	0.609891342812635	0.670762838642184	2.2024071037922
A_23_P80062	TAF4	0.608439453358227	0.606914726031869	0.994994351986518
A_23_P91390	THBD	0.427839624594325	0.484398185699413	1.27940340756674
A_23_P80528	TIGIT	1.75363370849866	1.59708601658592	0.798146207425978
A_32_P66881	TLR4	0.462418106980686	0.562428608170901	1.47218279931428
A_24_P239364	TMEFF2	1.57485104347351	1.4432655569258	0.575225918478535
A_23_P133174	TMEM165	0.278347663233434	0.312825474917418	1.30288347828489
A_24_P43391	TMEM165	0.392686845103026	0.404986684226319	1.53045234647436
A_23_P70290	TMEM30A	0.531213921160454	0.586816306924103	2.91252798290744
A_24_P180424	TMEM30A	0.573908278568243	0.643256971541778	2.68671334401602
A_24_P191790	TMEM33	0.448087961641986	0.477261707754059	5.26554276198652
A_23_P422083	TMEM55A	0.533603520329996	0.544207554755294	1.79426061300303
A_24_P171058	TMEM64	0.604262454985722	0.683338076848331	1.64427588097849
A_23_P303155	TMEM87B	0.464573673342244	0.497777364745059	1.43458490029641
A_23_P12526	TP53BP2	0.756219736221118	0.788613243992265	1.74766237479173
A_23_P107552	TRAPPC8	0.779742959803943	0.790817915452834	1.6914559083099
A_24_P662813	TXNIP	1.52756467413306	1.5051818200351	0.869599415446257
A_32_P148796	UBXN2B	0.620725838707953	0.77951729958453	1.34497969533884
A_23_P325802	USP15	0.539765429857886	0.542404664849641	1.00980310053995
A_24_P139208	USP25	0.557653169496542	0.581361584815647	1.69632444323294
A_23_P431630	USP32	0.587683043274734	0.646364913909482	1.83313812928054
A_23_P82394	USP42	0.68789927279382	0.707927674138868	1.96764695252678
A_23_P207666	USP6	0.640475422986252	0.737091505303979	1.97184892330737
A_23_P207957	VAPA	0.634555509053578	0.669449657573784	1.34984637073041
A_23_P50156	VPS4B	0.584463257865727	0.618137827151481	1.79179428571492
A_24_P294982	VTA1	0.695179249913592	0.808599023595305	2.59177831318494
A_23_P23748	WDR47	0.75307238515163	0.904776897537371	2.6877215095849
A_24_P388536	WDR82	0.559677643566329	0.564700418221014	1.34045896065067
A_23_P206413	WWOX	1.59600646365517	1.61652669043986	1.05913784600032
A_23_P166135	XRN2	0.59331143463278	0.678424681217771	1.48823533675439
A_23_P398040	YTHDF3	0.640409212146059	0.701671620347585	1.99620776884818
A_32_P179526	ZBTB20	1.79387501439143	1.91183051444215	1.39820881990875
A_23_P302125	ZDHHC21	1.63878813166151	1.69810835759336	1.0959017172084
A_24_P102283	ZEB2	1.66828993343932	1.73365538830847	1.08319115396131
A_23_P71752	ZFAND5	0.650945534478116	0.668506200921783	1.54075786779873
A_23_P138435	ZMIZ1	0.688623066740286	0.795234709442995	1.71056817724547
A_23_P256526	ZNF80	1.96744048653947	2.07073144993291	1.21074054625956
