# Supplementary material for: Evaluation of Current and New Biomarkers in Severe Preeclampsia: A Microarray Approach Reveals the VSIG4 Gene as a Potential Blood Biomarker
Source: PLoS One. 2013 Dec 9;8(12):e82638. doi: 10.1371/journal.pone.0082638 (PMC3859491; doi:10.1371/journal.pone.0082638)
Supplement: Table S3 — Genes modulated in severe pre-eclampsia versus non-severe pre-eclampsia. List of the modulated genes in severe pre-eclampsia with probe IDs, gene symbols and fold-changes. both methods was 0.6. (XLS) [file pone.0082638.s003.xls]

## Sheet: Feuille1
PROBE_ID	HGNC_SYMBOL	Fold Change PES vs C
A_32_P129621	ADAM17	1.59909775076017
A_24_P251866	ADAMTS2	1.68268581469463
A_23_P58960	AGPAT4	1.86790452203571
A_23_P70359	AGPAT4-IT1	1.59914337877698
A_24_P269006	ALDH7A1	1.98559263592328
A_24_P217365	ANKRD28	1.6333859044172
A_23_P101905	APC2	1.63150214844284
A_23_P99515	C13orf33	1.78893682788917
A_24_P383581	C19orf70	1.51859082747735
A_23_P137366	C1QB	2.03514828642035
A_23_P97541	C4BPA	4.31740943038151
A_23_P133770	CCDC167	1.76059862216724
A_23_P62642	CCDC19	2.18103237046377
A_23_P254654	CLIC3	1.5394732123213
A_23_P115862	COMTD1	1.69658363923559
A_23_P44674	CRIP1	1.58749217102261
A_32_P189790	DKFZp779M0652	1.61069400005891
A_23_P18282	DLEC1	1.6639038686587
A_32_P19806	DNAH11	1.52697580120093
A_23_P8812	FABP4	3.63485712925313
A_23_P302134	FLJ37453	1.55013780363566
A_24_P374741	FRMD4A	1.76550311478926
A_32_P95176	GAS8	1.54823054967211
A_23_P8640	GPER	2.50142587100903
A_24_P261929	IFI27L1	1.69913461999795
A_23_P140146	IFI27L2	1.57250942115269
A_23_P50571	KIR2DL2	1.55082710013227
A_23_P502590	KIR2DS4	1.55174048609259
A_32_P48825	KRT72	2.29784130626597
A_32_P44139	LGALS1	1.72517336859711
A_24_P734060	LOC284454	1.66752163316351
A_32_P64038	LOC400590	1.56190072336218
A_23_P358555	LSMD1	1.51653593130333
A_23_P22398	MACROD2	3.06845448209987
A_24_P284523	MAP3K10	1.73921544942589
A_24_P941773	METTL7A	1.61056811894139
A_24_P912048	MGC50722	1.79762735887596
A_23_P156739	MNF1	1.6241639472229
A_24_P371758	MRPL36	1.54727895144072
A_23_P382154	MRPL43	2.59613247599885
A_24_P760130	MTDH	1.57788947008839
A_32_P214441	NA	1.52943130098328
A_32_P173439	NA	1.53433993695301
A_32_P29168	NA	1.53528657160806
A_32_P8971	NA	1.5372378568055
A_32_P36005	NA	1.53794590781888
A_32_P42104	NA	1.53823039999303
A_32_P159726	NA	1.56464516890743
A_32_P218030	NA	1.56791119656594
A_32_P78575	NA	1.57474528824239
A_23_P8541	NA	1.58176969410999
A_32_P7602	NA	1.58433773319161
A_32_P12050	NA	1.58570526794588
A_32_P136575	NA	1.59851178537425
A_32_P112546	NA	1.63662753792944
A_32_P172920	NA	1.69421114038542
A_23_P21882	NA	1.70544649638479
A_24_P746314	NA	1.77047353639233
A_23_P161706	NA	1.80477571675982
A_24_P618928	NA	1.80687970443445
A_32_P12703	NA	1.81376465932888
A_24_P110601	NA	1.83080262843476
A_32_P207243	NA	1.85376303879832
A_32_P144238	NA	1.88324799526038
A_32_P24877	NA	1.88433274093806
A_32_P40611	NA	1.88866790383334
A_32_P96085	NA	1.90072717067546
A_24_P230877	NA	1.91614009199855
A_32_P162416	NA	1.91715272099086
A_23_P140190	NA	1.98544797710472
A_24_P367139	NA	2.02779167103773
A_24_P652786	NA	2.03069660908694
A_32_P173385	NA	2.04283799942126
A_32_P190488	NA	2.06621165283623
A_32_P22539	NA	2.09468360646153
A_32_P11931	NA	2.13226483619918
A_23_P38275	NA	2.17127691427816
A_32_P53234	NA	2.31258190611175
A_24_P366165	NA	2.3376662247553
A_24_P306527	NA	2.34273235137921
A_23_P143958	NA	2.36781464504574
A_24_P6975	NA	2.42476983142348
A_24_P927569	NA	2.53738301500002
A_24_P14434	NDUFB7	1.61727620512208
A_23_P348257	NUAK1	3.04679842040796
A_23_P330727	PDDC1	1.6282726824256
A_23_P416468	PIF1	1.81682112143618
A_23_P137168	PLXNB3	2.10118352443643
A_23_P100642	PNMT	1.93338550416149
A_23_P59138	POU5F1	1.68132728609933
A_24_P315921	PPIEL	1.91535251705109
A_23_P15621	PRAC	2.16324539995497
A_23_P91590	RANBP1	2.28312380198499
A_23_P19182	REEP2	1.66542944341504
A_23_P66881	RGS9	1.85322792800049
A_32_P186981	RPL17	2.29045178850436
A_32_P93782	RPL26	2.06178018645363
A_23_P33045	RPL26	2.14050868354457
A_32_P220127	RPL34	2.30068505076026
A_23_P7229	RPL34	2.37632246219573
A_24_P188878	RPL34	2.43172503143421
A_23_P7221	RPL34	2.4523700095401
A_24_P203909	RPL34	2.59886161157882
A_24_P15765	RPS7P5	2.06194277552623
A_23_P59988	SLC35G5	1.70367361411011
A_23_P82169	SOX4	1.5409081700828
A_23_P145657	STAG3	2.30305762805292
A_23_P146479	SURF2	1.52148970157884
A_23_P80528	TIGIT	1.59708601658592
A_23_P91764	TNFRSF13C	1.87032057161007
A_23_P217269	VSIG4	2.18309618268414
A_23_P206413	WWOX	1.61652669043986
A_32_P179526	ZBTB20	1.91183051444215
A_23_P20363	ZC2HC1A	2.35227629641174
A_23_P302125	ZDHHC21	1.69810835759336
A_23_P256526	ZNF80	2.07073144993291
